# Supplementary material for: A multiscale mechanistic model of human dendritic cells for in-silico investigation of immune responses and novel therapeutics discovery
Source: Front Immunol. 2023 Mar 10;14:1112985. doi: 10.3389/fimmu.2023.1112985 (PMC10040975; doi:10.3389/fimmu.2023.1112985)
Supplement: Supplementary file 3 [file Table_1.xlsx]

## Sheet: Sheet1
Table S1) List of the 92 publications used in human dendritic cells model
PMID	Title	Authors	Citation	First Author	Journal/Book	Publication Year	Type
34486917	CD303 (BDCA-2) - a potential novel target for therapy in hematologic malignancies	Wilson NR, Bover L, Konopleva M, Han L, Neelapu S, Pemmaraju N.	Leuk Lymphoma. 2022 Jan;63(1):19-30. doi: 10.1080/10428194.2021.1975192. Epub 2021 Sep 6.	Wilson NR	Leuk Lymphoma	2022	Review
34473805	Differential plasmacytoid dendritic cell phenotype and type I Interferon response in asymptomatic and severe COVID-19 infection	Severa M, Diotti RA, Etna MP, Rizzo F, Fiore S, Ricci D, Iannetta M, Sinigaglia A, Lodi A, Mancini N, Criscuolo E, Clementi M, Andreoni M, Balducci S, Barzon L, Stefanelli P, Clementi N, Coccia EM.	PLoS Pathog. 2021 Sep 2;17(9):e1009878. doi: 10.1371/journal.ppat.1009878. eCollection 2021 Sep.	Severa M	PLoS Pathog	2021	Original
33712445	Extracellular HMGB1 blockade inhibits tumor growth through profoundly remodeling immune microenvironment and enhances checkpoint inhibitor-based immunotherapy	Hubert P, Roncarati P, Demoulin S, Pilard C, Ancion M, Reynders C, Lerho T, Bruyere D, Lebeau A, Radermecker C, Meunier M, Nokin MJ, Hendrick E, Peulen O, Delvenne P, Herfs M.	J Immunother Cancer. 2021 Mar;9(3):e001966. doi: 10.1136/jitc-2020-001966.	Hubert P	J Immunother Cancer	2021	Original
33544413	IL-1β promotes immunoregulatory responses in human blood basophils	Iype J, Odermatt A, Bachmann S, Coeudevez M, Fux M.	Allergy. 2021 Jul;76(7):2017-2029. doi: 10.1111/all.14760. Epub 2021 Mar 15.	Iype J	Allergy	2021	Original
33848562	Inflammasomes in dendritic cells: Friend or foe?	Hatscher L, Amon L, Heger L, Dudziak D.	Immunol Lett. 2021 Jun;234:16-32. doi: 10.1016/j.imlet.2021.04.002. Epub 2021 Apr 10.	Hatscher L	Immunol Lett	2021	Review
33972731	Single-cell RNA sequencing of blood antigen-presenting cells in severe COVID-19 reveals multi-process defects in antiviral immunity	Saichi M, Ladjemi MZ, Korniotis S, Rousseau C, Ait Hamou Z, Massenet-Regad L, Amblard E, Noel F, Marie Y, Bouteiller D, Medvedovic J, Pène F, Soumelis V.	Nat Cell Biol. 2021 May;23(5):538-551. doi: 10.1038/s41556-021-00681-2. Epub 2021 May 10.	Saichi M	Nat Cell Biol	2021	Original
33586853	The UPR sensor IRE1α promotes dendritic cell responses to control Toxoplasma gondii infection	Poncet AF, Bosteels V, Hoffmann E, Chehade S, Rennen S, Huot L, Peucelle V, Maréchal S, Khalife J, Blanchard N, Janssens S, Marion S.	EMBO Rep. 2021 Mar 3;22(3):e49617. doi: 10.15252/embr.201949617. Epub 2021 Feb 15.	Poncet AF	EMBO Rep	2021	Original
32735845	Differential IRF8 Transcription Factor Requirement Defines Two Pathways of Dendritic Cell Development in Humans	Cytlak U, Resteu A, Pagan S, Green K, Milne P, Maisuria S, McDonald D, Hulme G, Filby A, Carpenter B, Queen R, Hambleton S, Hague R, Lango Allen H, Thaventhiran JED, Doody G, Collin M, Bigley V.	Immunity. 2020 Aug 18;53(2):353-370.e8. doi: 10.1016/j.immuni.2020.07.003. Epub 2020 Jul 30.	Cytlak U	Immunity	2020	Original
32300340	Large-Scale Generation of Human Allospecific Induced Tregs With Functional Stability for Use in Immunotherapy in Transplantation	Alvarez-Salazar EK, Cortés-Hernández A, Arteaga-Cruz S, Alberú-Gómez J, Soldevila G.	Front Immunol. 2020 Apr 2;11:375. doi: 10.3389/fimmu.2020.00375. eCollection 2020.	Alvarez-Salazar EK	Front Immunol	2020	Original
32830910	OMIP-069: Forty-Color Full Spectrum Flow Cytometry Panel for Deep Immunophenotyping of Major Cell Subsets in Human Peripheral Blood	Park LM, Lannigan J, Jaimes MC.	Cytometry A. 2020 Oct;97(10):1044-1051. doi: 10.1002/cyto.a.24213. Epub 2020 Aug 31.	Park LM	Cytometry A	2020	Original
31845972	Re-evaluation of human BDCA-2+ DC during acute sterile skin inflammation	Chen YL, Gomes T, Hardman CS, Vieira Braga FA, Gutowska-Owsiak D, Salimi M, Gray N, Duncan DA, Reynolds G, Johnson D, Salio M, Cerundolo V, Barlow JL, McKenzie ANJ, Teichmann SA, Haniffa M, Ogg G.	J Exp Med. 2020 Mar 2;217(3):jem.20190811. doi: 10.1084/jem.20190811.	Chen YL	J Exp Med	2020	Original
31836271	Transcriptome landscape of myeloid cells in human skin reveals diversity, rare populations and putative DC progenitors	Xue D, Tabib T, Morse C, Lafyatis R.	J Dermatol Sci. 2020 Jan;97(1):41-49. doi: 10.1016/j.jdermsci.2019.11.012. Epub 2019 Nov 29.	Xue D	J Dermatol Sci	2020	Original
33188059	Type I interferons drive the maturation of human DC3s with a distinct costimulatory profile characterized by high GITRL	Girard M, Law JC, Edilova MI, Watts TH.	Sci Immunol. 2020 Nov 13;5(53):eabe0347. doi: 10.1126/sciimmunol.abe0347.	Girard M	Sci Immunol	2020	Original
31585082	A Quantitative Multivariate Model of Human Dendritic Cell-T Helper Cell Communication	Grandclaudon M, Perrot-Dockès M, Trichot C, Karpf L, Abouzid O, Chauvin C, Sirven P, Abou-Jaoudé W, Berger F, Hupé P, Thieffry D, Sansonnet L, Chiquet J, Lévy-Leduc C, Soumelis V.	Cell. 2019 Oct 3;179(2):432-447.e21. doi: 10.1016/j.cell.2019.09.012.	Grandclaudon M	Cell	2019	Original
31591213	Constitutive Siglec-1 expression confers susceptibility to HIV-1 infection of human dendritic cell precursors	Ruffin N, Gea-Mallorquí E, Brouiller F, Jouve M, Silvin A, See P, Dutertre CA, Ginhoux F, Benaroch P.	Proc Natl Acad Sci U S A. 2019 Oct 22;116(43):21685-21693. doi: 10.1073/pnas.1911007116. Epub 2019 Oct 7.	Ruffin N	Proc Natl Acad Sci U S A	2019	Original
31397191	Fumaric acids as a novel antagonist of TLR-4 pathway mitigates arsenic-exposed inflammation in human monocyte-derived dendritic cells	Heidari F, Bahari A, Amarlou A, Fakheri BA.	Immunopharmacol Immunotoxicol. 2019 Aug;41(4):513-520. doi: 10.1080/08923973.2019.1645166. Epub 2019 Aug 9.	Heidari F	Immunopharmacol Immunotoxicol	2019	Original
31253076	Single cell RNA-Seq reveals pre-cDCs fate determined by transcription factor combinatorial dose	Ma W, Lee J, Backenroth D, Zhou YJ, Bush E, Sims P, Liu K, Shen Y.	BMC Mol Cell Biol. 2019 Jun 28;20(1):20. doi: 10.1186/s12860-019-0199-y.	Ma W	BMC Mol Cell Biol	2019	Original
31474513	Single-Cell Analysis of Human Mononuclear Phagocytes Reveals Subset-Defining Markers and Identifies Circulating Inflammatory Dendritic Cells	Dutertre CA, Becht E, Irac SE, Khalilnezhad A, Narang V, Khalilnezhad S, Ng PY, van den Hoogen LL, Leong JY, Lee B, Chevrier M, Zhang XM, Yong PJA, Koh G, Lum J, Howland SW, Mok E, Chen J, Larbi A, Tan HKK, Lim TKH, Karagianni P, Tzioufas AG, Malleret B, Brody J, Albani S, van Roon J, Radstake T, Newell EW, Ginhoux F.	Immunity. 2019 Sep 17;51(3):573-589.e8. doi: 10.1016/j.immuni.2019.08.008. Epub 2019 Aug 29.	Dutertre CA	Immunity	2019	Original
31017904	TLR1/2 orchestrate human plasmacytoid predendritic cell response to gram+ bacteria	Raieli S, Trichot C, Korniotis S, Pattarini L, Soumelis V.	PLoS Biol. 2019 Apr 24;17(4):e3000209. doi: 10.1371/journal.pbio.3000209. eCollection 2019 Apr.	Raieli S	PLoS Biol	2019	Original
29966271	Bovine Lactoferrin Modulates Dendritic Cell Differentiation and Function	Perdijk O, van Neerven RJJ, van den Brink E, Savelkoul HFJ, Brugman S.	Nutrients. 2018 Jun 29;10(7):848. doi: 10.3390/nu10070848.	Perdijk O	Nutrients	2018	Original
29755453	CLEC10A Is a Specific Marker for Human CD1c(+) Dendritic Cells and Enhances Their Toll-Like Receptor 7/8-Induced Cytokine Secretion	Heger L, Balk S, Lühr JJ, Heidkamp GF, Lehmann CHK, Hatscher L, Purbojo A, Hartmann A, Garcia-Martin F, Nishimura SI, Cesnjevar R, Nimmerjahn F, Dudziak D.	Front Immunol. 2018 Apr 27;9:744. doi: 10.3389/fimmu.2018.00744. eCollection 2018.	Heger L	Front Immunol	2018	Original
29203862	Diversification of human plasmacytoid predendritic cells in response to a single stimulus	Alculumbre SG, Saint-André V, Di Domizio J, Vargas P, Sirven P, Bost P, Maurin M, Maiuri P, Wery M, Roman MS, Savey L, Touzot M, Terrier B, Saadoun D, Conrad C, Gilliet M, Morillon A, Soumelis V.	Nat Immunol. 2018 Jan;19(1):63-75. doi: 10.1038/s41590-017-0012-z. Epub 2017 Dec 4.	Alculumbre SG	Nat Immunol	2018	Original
29313948	Human dendritic cell subsets: an update	Collin M, Bigley V.	Immunology. 2018 May;154(1):3-20. doi: 10.1111/imm.12888. Epub 2018 Feb 27.	Collin M	Immunology	2018	Review
30473695	Mesenchymal Stromal Cell-Derived Extracellular Vesicles Attenuate Dendritic Cell Maturation and Function	Reis M, Mavin E, Nicholson L, Green K, Dickinson AM, Wang XN.	Front Immunol. 2018 Nov 9;9:2538. doi: 10.3389/fimmu.2018.02538. eCollection 2018.	Reis M	Front Immunol	2018	Original
29730556	New peptide MY1340 revert the inhibition effect of VEGF on dendritic cells differentiation and maturation via blocking VEGF-NRP-1 axis and inhibit tumor growth in vivo	Mo Z, Yu F, Han S, Yang S, Wu L, Li P, Jiao S.	Int Immunopharmacol. 2018 Jul;60:132-140. doi: 10.1016/j.intimp.2018.04.025. Epub 2018 May 3.	Mo Z	Int Immunopharmacol	2018	Original
29925006	Notch Signaling Facilitates In Vitro Generation of Cross-Presenting Classical Dendritic Cells	Kirkling ME, Cytlak U, Lau CM, Lewis KL, Resteu A, Khodadadi-Jamayran A, Siebel CW, Salmon H, Merad M, Tsirigos A, Collin M, Bigley V, Reizis B.	Cell Rep. 2018 Jun 19;23(12):3658-3672.e6. doi: 10.1016/j.celrep.2018.05.068.	Kirkling ME	Cell Rep	2018	Original
29434592	Signaling Lymphocyte Activation Molecule Family 5 Enhances Autophagy and Fine-Tunes Cytokine Response in Monocyte-Derived Dendritic Cells via Stabilization of Interferon Regulatory Factor 8	Agod Z, Pazmandi K, Bencze D, Vereb G, Biro T, Szabo A, Rajnavolgyi E, Bacsi A, Engel P, Lanyi A.	Front Immunol. 2018 Jan 26;9:62. doi: 10.3389/fimmu.2018.00062. eCollection 2018.	Agod Z	Front Immunol	2018	Original
28167780	A distinct subset of plasmacytoid dendritic cells induces activation and differentiation of B and T lymphocytes	Zhang H, Gregorio JD, Iwahori T, Zhang X, Choi O, Tolentino LL, Prestwood T, Carmi Y, Engleman EG.	Proc Natl Acad Sci U S A. 2017 Feb 21;114(8):1988-1993. doi: 10.1073/pnas.1610630114. Epub 2017 Feb 6.	Zhang H	Proc Natl Acad Sci U S A	2017	Original
28931765	A type of human skin dendritic cell marked by CD5 is associated with the development of inflammatory skin disease	Korenfeld D, Gorvel L, Munk A, Man J, Schaffer A, Tung T, Mann C, Klechevsky E.	JCI Insight. 2017 Sep 21;2(18):e96101. doi: 10.1172/jci.insight.96101. eCollection 2017 Sep 21.	Korenfeld D	JCI Insight	2017	Original
28783704	Constitutive resistance to viral infection in human CD141(+) dendritic cells	Silvin A, Yu CI, Lahaye X, Imperatore F, Brault JB, Cardinaud S, Becker C, Kwan WH, Conrad C, Maurin M, Goudot C, Marques-Ladeira S, Wang Y, Pascual V, Anguiano E, Albrecht RA, Iannacone M, García-Sastre A, Goud B, Dalod M, Moris A, Merad M, Palucka AK, Manel N.	Sci Immunol. 2017 Jul 7;2(13):eaai8071. doi: 10.1126/sciimmunol.aai8071.	Silvin A	Sci Immunol	2017	Original
29221729	High-Dimensional Phenotypic Mapping of Human Dendritic Cells Reveals Interindividual Variation and Tissue Specialization	Alcántara-Hernández M, Leylek R, Wagar LE, Engleman EG, Keler T, Marinkovich MP, Davis MM, Nolan GP, Idoyaga J.	Immunity. 2017 Dec 19;47(6):1037-1050.e6. doi: 10.1016/j.immuni.2017.11.001. Epub 2017 Dec 5.	Alcántara-Hernández M	Immunity	2017	Original
28087664	Human Blood CD1c+ Dendritic Cells Encompass CD5high and CD5low Subsets That Differ Significantly in Phenotype, Gene Expression, and Functions	Yin X, Yu H, Jin X, Li J, Guo H, Shi Q, Yin Z, Xu Y, Wang X, Liu R, Wang S, Zhang L.	J Immunol. 2017 Feb 15;198(4):1553-1564. doi: 10.4049/jimmunol.1600193. Epub 2017 Jan 13.	Yin X	J Immunol	2017	Original
28794041	Interferon-Inducible CD169/Siglec1 Attenuates Anti-HIV-1 Effects of Alpha Interferon	Akiyama H, Ramirez NP, Gibson G, Kline C, Watkins S, Ambrose Z, Gummuluru S.	J Virol. 2017 Oct 13;91(21):e00972-17. doi: 10.1128/JVI.00972-17. Print 2017 Nov 1.	Akiyama H	J Virol	2017	Original
29158945	NF-κB signaling in inflammation	Liu T, Zhang L, Joo D, Sun SC.	Signal Transduct Target Ther. 2017;2:17023-. doi: 10.1038/sigtrans.2017.23. Epub 2017 Jul 14.	Liu T	Signal Transduct Target Ther	2017	Original
28580131	Recent insights into the implications of metabolism in plasmacytoid dendritic cell innate functions: Potential ways to control these functions	Saas P, Varin A, Perruche S, Ceroi A.	F1000Res. 2017 Apr 10;6:456. doi: 10.12688/f1000research.11332.2. eCollection 2017.	Saas P	F1000Res	2017	Review
28428369	Single-cell RNA-seq reveals new types of human blood dendritic cells, monocytes, and progenitors	Villani AC, Satija R, Reynolds G, Sarkizova S, Shekhar K, Fletcher J, Griesbeck M, Butler A, Zheng S, Lazo S, Jardine L, Dixon D, Stephenson E, Nilsson E, Grundberg I, McDonald D, Filby A, Li W, De Jager PL, Rozenblatt-Rosen O, Lane AA, Haniffa M, Regev A, Hacohen N.	Science. 2017 Apr 21;356(6335):eaah4573. doi: 10.1126/science.aah4573.	Villani AC	Science	2017	Original
28428203	TSLP-activated dendritic cells induce human T follicular helper cell differentiation through OX40-ligand	Pattarini L, Trichot C, Bogiatzi S, Grandclaudon M, Meller S, Keuylian Z, Durand M, Volpe E, Madonna S, Cavani A, Chiricozzi A, Romanelli M, Hori T, Hovnanian A, Homey B, Soumelis V.	J Exp Med. 2017 May 1;214(5):1529-1546. doi: 10.1084/jem.20150402. Epub 2017 Apr 20.	Pattarini L	J Exp Med	2017	Original
26759006	IL-6 down-regulates HLA class II expression and IL-12 production of human dendritic cells to impair activation of antigen-specific CD4(+) T cells	Ohno Y, Kitamura H, Takahashi N, Ohtake J, Kaneumi S, Sumida K, Homma S, Kawamura H, Minagawa N, Shibasaki S, Taketomi A.	Cancer Immunol Immunother. 2016 Feb;65(2):193-204. doi: 10.1007/s00262-015-1791-4. Epub 2016 Jan 12.	Ohno Y	Cancer Immunol Immunother	2016	Original
27069538	The potential role of lysosome-associated membrane protein 3 (LAMP3) on cardiac remodelling	Jiang DS, Yi X, Huo B, Liu XX, Li R, Zhu XH, Wei X.	Am J Transl Res. 2016 Jan 15;8(1):37-48. eCollection 2016.	Jiang DS	Am J Transl Res	2016	Original
27014268	TLR3 Signaling Promotes the Induction of Unique Human BDCA-3 Dendritic Cell Populations	Colletti NJ, Liu H, Gower AC, Alekseyev YO, Arendt CW, Shaw MH.	Front Immunol. 2016 Mar 14;7:88. doi: 10.3389/fimmu.2016.00088. eCollection 2016.	Colletti NJ	Front Immunol	2016	Original
27431276	Transcriptional and functional characterization of CD137L-dendritic cells identifies a novel dendritic cell phenotype	Harfuddin Z, Dharmadhikari B, Wong SC, Duan K, Poidinger M, Kwajah S, Schwarz H.	Sci Rep. 2016 Jul 19;6:29712. doi: 10.1038/srep29712.	Harfuddin Z	Sci Rep	2016	Original
24446519	CD8+ T cells are activated in an antigen-independent manner in HIV-infected individuals	Bastidas S, Graw F, Smith MZ, Kuster H, Günthard HF, Oxenius A.	J Immunol. 2014 Feb 15;192(4):1732-44. doi: 10.4049/jimmunol.1302027. Epub 2014 Jan 20.	Bastidas S	J Immunol	2014	Original
25236743	Oxidative stress-dependent activation of the eIF2α–ATF4 unfolded protein response branch by skin sensitizer 1-fluoro-2,4-dinitrobenzene modulates dendritic-like cell maturation and inflammatory status in a biphasic manner [corrected]	Luís A, Martins JD, Silva A, Ferreira I, Cruz MT, Neves BM.	Free Radic Biol Med. 2014 Dec;77:217-29. doi: 10.1016/j.freeradbiomed.2014.09.008. Epub 2014 Sep 16.	Luís A	Free Radic Biol Med	2014	Original
24587316	Tumour necrosis factor-α regulates human eosinophil apoptosis via ligation of TNF-receptor 1 and balance between NF-κB and AP-1	Kankaanranta H, Ilmarinen P, Zhang X, Adcock IM, Lahti A, Barnes PJ, Giembycz MA, Lindsay MA, Moilanen E.	PLoS One. 2014 Feb 28;9(2):e90298. doi: 10.1371/journal.pone.0090298. eCollection 2014.	Kankaanranta H	PLoS One	2014	Original
23352235	Human inflammatory dendritic cells induce Th17 cell differentiation	Segura E, Touzot M, Bohineust A, Cappuccio A, Chiocchia G, Hosmalin A, Dalod M, Soumelis V, Amigorena S.	Immunity. 2013 Feb 21;38(2):336-48. doi: 10.1016/j.immuni.2012.10.018. Epub 2013 Jan 24.	Segura E	Immunity	2013	Original
24376443	Immature, Semi-Mature, and Fully Mature Dendritic Cells: Toward a DC-Cancer Cells Interface That Augments Anticancer Immunity	Dudek AM, Martin S, Garg AD, Agostinis P.	Front Immunol. 2013 Dec 11;4:438. doi: 10.3389/fimmu.2013.00438.	Dudek AM	Front Immunol	2013	Review
23164666	Inorganic arsenic impairs differentiation and functions of human dendritic cells	Macoch M, Morzadec C, Fardel O, Vernhet L.	Toxicol Appl Pharmacol. 2013 Jan 15;266(2):204-13. doi: 10.1016/j.taap.2012.11.008. Epub 2012 Nov 16.	Macoch M	Toxicol Appl Pharmacol	2013	Original
22628304	A novel role for reciprocal CD30-CD30L signaling in the cross-talk between natural killer and dendritic cells	Simhadri VL, Hansen HP, Simhadri VR, Reiners KS, Bessler M, Engert A, von Strandmann EP.	Biol Chem. 2012 Jan;393(1-2):101-6. doi: 10.1515/BC-2011-213.	Simhadri VL	Biol Chem	2012	Original
22678905	Human CD1c (BDCA-1)+ myeloid dendritic cells secrete IL-10 and display an immuno-regulatory phenotype and function in response to Escherichia coli	Kassianos AJ, Hardy MY, Ju X, Vijayan D, Ding Y, Vulink AJ, McDonald KJ, Jongbloed SL, Wadley RB, Wells C, Hart DN, Radford KJ.	Eur J Immunol. 2012 Jun;42(6):1512-22. doi: 10.1002/eji.201142098.	Kassianos AJ	Eur J Immunol	2012	Original
22776094	The SYK side of TLR4: signalling mechanisms in response to LPS and minimally oxidized LDL	Miller YI, Choi SH, Wiesner P, Bae YS.	Br J Pharmacol. 2012 Nov;167(5):990-9. doi: 10.1111/j.1476-5381.2012.02097.x.	Miller YI	Br J Pharmacol	2012	Review
21532597	A role for interleukin-2 trans-presentation in dendritic cell-mediated T cell activation in humans, as revealed by daclizumab therapy	Wuest SC, Edwan JH, Martin JF, Han S, Perry JS, Cartagena CM, Matsuura E, Maric D, Waldmann TA, Bielekova B.	Nat Med. 2011 May;17(5):604-9. doi: 10.1038/nm.2365. Epub 2011 May 1.	Wuest SC	Nat Med	2011	Original
21593384	Ligation of Notch receptors in human conventional and plasmacytoid dendritic cells differentially regulates cytokine and chemokine secretion and modulates Th cell polarization	Pérez-Cabezas B, Naranjo-Gómez M, Bastos-Amador P, Requena-Fernández G, Pujol-Borrell R, Borràs FE.	J Immunol. 2011 Jun 15;186(12):7006-15. doi: 10.4049/jimmunol.1100203. Epub 2011 May 18.	Pérez-Cabezas B	J Immunol	2011	Original
21613998	SAMHD1 is the dendritic- and myeloid-cell-specific HIV-1 restriction factor counteracted by Vpx	Laguette N, Sobhian B, Casartelli N, Ringeard M, Chable-Bessia C, Ségéral E, Yatim A, Emiliani S, Schwartz O, Benkirane M.	Nature. 2011 May 25;474(7353):654-7. doi: 10.1038/nature10117.	Laguette N	Nature	2011	Original
21131366	α-MSH inhibits TNF-α-induced maturation of human dendritic cells in vitro through the up-regulation of ANXA1	Min Y, Han D, Fu Z, Wang H, Liu L, Tian Y.	Acta Biochim Biophys Sin (Shanghai). 2011 Jan;43(1):61-8. doi: 10.1093/abbs/gmq109. Epub 2010 Dec 3.	Min Y	Acta Biochim Biophys Sin (Shanghai)	2011	Original
20673884	BDCA-2 signaling inhibits TLR-9-agonist-induced plasmacytoid dendritic cell activation and antigen presentation	Jähn PS, Zänker KS, Schmitz J, Dzionek A.	Cell Immunol. 2010;265(1):15-22. doi: 10.1016/j.cellimm.2010.06.005. Epub 2010 Jul 6.	Jähn PS	Cell Immunol	2010	Original
20364151	HIV-1 exploits innate signaling by TLR8 and DC-SIGN for productive infection of dendritic cells	Gringhuis SI, van der Vlist M, van den Berg LM, den Dunnen J, Litjens M, Geijtenbeek TB.	Nat Immunol. 2010 May;11(5):419-26. doi: 10.1038/ni.1858. Epub 2010 Apr 4.	Gringhuis SI	Nat Immunol	2010	Original
20479116	Human CD141+ (BDCA-3)+ dendritic cells (DCs) represent a unique myeloid DC subset that cross-presents necrotic cell antigens	Jongbloed SL, Kassianos AJ, McDonald KJ, Clark GJ, Ju X, Angel CE, Chen CJ, Dunbar PR, Wadley RB, Jeet V, Vulink AJ, Hart DN, Radford KJ.	J Exp Med. 2010 Jun 7;207(6):1247-60. doi: 10.1084/jem.20092140. Epub 2010 May 17.	Jongbloed SL	J Exp Med	2010	Original
20139096	Plasmacytoid dendritic cells regulate B-cell growth and differentiation via CD70	Shaw J, Wang YH, Ito T, Arima K, Liu YJ.	Blood. 2010 Apr 15;115(15):3051-7. doi: 10.1182/blood-2009-08-239145. Epub 2010 Feb 4.	Shaw J	Blood	2010	Original
18955562	Human basophils and eosinophils are the direct target leukocytes of the novel IL-1 family member IL-33	Pecaric-Petkovic T, Didichenko SA, Kaempfer S, Spiegl N, Dahinden CA.	Blood. 2009 Feb 12;113(7):1526-34. doi: 10.1182/blood-2008-05-157818. Epub 2008 Oct 27.	Pecaric-Petkovic T	Blood	2009	Original
19139171	Inflammasome recognition of influenza virus is essential for adaptive immune responses	Ichinohe T, Lee HK, Ogura Y, Flavell R, Iwasaki A.	J Exp Med. 2009 Jan 16;206(1):79-87. doi: 10.1084/jem.20081667. Epub 2009 Jan 12.	Ichinohe T	J Exp Med	2009	Original
18669894	The dendritic cell subtype-restricted C-type lectin Clec9A is a target for vaccine enhancement	Caminschi I, Proietto AI, Ahmet F, Kitsoulis S, Shin Teh J, Lo JC, Rizzitelli A, Wu L, Vremec D, van Dommelen SL, Campbell IK, Maraskovsky E, Braley H, Davey GM, Mottram P, van de Velde N, Jensen K, Lew AM, Wright MD, Heath WR, Shortman K, Lahoud MH.	Blood. 2008 Oct 15;112(8):3264-73. doi: 10.1182/blood-2008-05-155176. Epub 2008 Jul 30.	Caminschi I	Blood	2008	Original
18025190	Functional role of P-selectin glycoprotein ligand 1/P-selectin interaction in the generation of tolerogenic dendritic cells	Urzainqui A, Martínez del Hoyo G, Lamana A, de la Fuente H, Barreiro O, Olazabal IM, Martin P, Wild MK, Vestweber D, González-Amaro R, Sánchez-Madrid F.	J Immunol. 2007 Dec 1;179(11):7457-65. doi: 10.4049/jimmunol.179.11.7457.	Urzainqui A	J Immunol	2007	Original
17086423	Vascular endothelial growth factor inhibits the function of human mature dendritic cells mediated by VEGF receptor-2	Mimura K, Kono K, Takahashi A, Kawaguchi Y, Fujii H.	Cancer Immunol Immunother. 2007 Jun;56(6):761-70. doi: 10.1007/s00262-006-0234-7. Epub 2006 Nov 4.	Mimura K	Cancer Immunol Immunother	2007	Original
16920480	CD163 positive subsets of blood dendritic cells: the scavenging macrophage receptors CD163 and CD91 are coexpressed on human dendritic cells and monocytes	Maniecki MB, Møller HJ, Moestrup SK, Møller BK.	Immunobiology. 2006;211(6-8):407-17. doi: 10.1016/j.imbio.2006.05.019. Epub 2006 Jul 20.	Maniecki MB	Immunobiology	2006	Original
16304049	Expression of the DNAM-1 ligands, Nectin-2 (CD112) and poliovirus receptor (CD155), on dendritic cells: relevance for natural killer-dendritic cell interaction	Pende D, Castriconi R, Romagnani P, Spaggiari GM, Marcenaro S, Dondero A, Lazzeri E, Lasagni L, Martini S, Rivera P, Capobianco A, Moretta L, Moretta A, Bottino C.	Blood. 2006 Mar 1;107(5):2030-6. doi: 10.1182/blood-2005-07-2696. Epub 2005 Nov 22.	Pende D	Blood	2006	Original
17142771	High mobility group B1 protein suppresses the human plasmacytoid dendritic cell response to TLR9 agonists	Popovic PJ, DeMarco R, Lotze MT, Winikoff SE, Bartlett DL, Krieg AM, Guo ZS, Brown CK, Tracey KJ, Zeh HJ 3rd.	J Immunol. 2006 Dec 15;177(12):8701-7. doi: 10.4049/jimmunol.177.12.8701.	Popovic PJ	J Immunol	2006	Original
16280246	Interleukin-18 primes human basophilic KU812 cells for higher leukotriene synthesis	Zaitsu M, Yamasaki F, Ishii E, Midoro-Horiuti T, Goldblum RM, Hamasaki Y.	Prostaglandins Leukot Essent Fatty Acids. 2006 Jan;74(1):61-6. doi: 10.1016/j.plefa.2005.09.005. Epub 2005 Nov 8.	Zaitsu M	Prostaglandins Leukot Essent Fatty Acids	2006	Original
16621981	Mycobacteria induce IFN-gamma production in human dendritic cells via triggering of TLR2	Fricke I, Mitchell D, Mittelstädt J, Lehan N, Heine H, Goldmann T, Böhle A, Brandau S.	J Immunol. 2006 May 1;176(9):5173-82. doi: 10.4049/jimmunol.176.9.5173.	Fricke I	J Immunol	2006	Original
16501052	Polymorphonuclear neutrophils deliver activation signals and antigenic molecules to dendritic cells: a new link between leukocytes upstream of T lymphocytes	Megiovanni AM, Sanchez F, Robledo-Sarmiento M, Morel C, Gluckman JC, Boudaly S.	J Leukoc Biol. 2006 May;79(5):977-88. doi: 10.1189/jlb.0905526. Epub 2006 Feb 24.	Megiovanni AM	J Leukoc Biol	2006	Original
16675454	The human major histocompatibility complex class II HLA-DRB1 and HLA-DQA1 genes are separated by a CTCF-binding enhancer-blocking element	Majumder P, Gomez JA, Boss JM.	J Biol Chem. 2006 Jul 7;281(27):18435-43. doi: 10.1074/jbc.M601298200. Epub 2006 May 4.	Majumder P	J Biol Chem	2006	Original
16750420	Two way communication between neutrophils and dendritic cells	Ludwig IS, Geijtenbeek TB, van Kooyk Y.	Curr Opin Pharmacol. 2006 Aug;6(4):408-13. doi: 10.1016/j.coph.2006.03.009. Epub 2006 Jun 5.	Ludwig IS	Curr Opin Pharmacol	2006	Review
17318230	Cooperation of Toll-like receptor signals in innate immune defence	Giorgio Trinchieri 1, Alan Sher			Nat Rev Immunol	2006	Review
15837813	Neutrophils mediate immune modulation of dendritic cells through glycosylation-dependent interactions between Mac-1 and DC-SIGN	van Gisbergen KP, Sanchez-Hernandez M, Geijtenbeek TB, van Kooyk Y.	J Exp Med. 2005 Apr 18;201(8):1281-92. doi: 10.1084/jem.20041276.	van Gisbergen KP	J Exp Med	2005	Original
16200082	Regulation of MHC class II gene expression by the class II transactivator	Reith W, LeibundGut-Landmann S, Waldburger JM.	Nat Rev Immunol. 2005 Oct;5(10):793-806. doi: 10.1038/nri1708.	Reith W	Nat Rev Immunol	2005	Review
15634892	The reciprocal interaction of NK cells with plasmacytoid or myeloid dendritic cells profoundly affects innate resistance functions	Gerosa F, Gobbi A, Zorzi P, Burg S, Briere F, Carra G, Trinchieri G.	J Immunol. 2005 Jan 15;174(2):727-34. doi: 10.4049/jimmunol.174.2.727.	Gerosa F	J Immunol	2005	Original
15536127	Distinct roles of IL-12 and IL-15 in human natural killer cell activation by dendritic cells from secondary lymphoid organs	Ferlazzo G, Pack M, Thomas D, Paludan C, Schmid D, Strowig T, Bougras G, Muller WA, Moretta L, Münz C.	Proc Natl Acad Sci U S A. 2004 Nov 23;101(47):16606-11. doi: 10.1073/pnas.0407522101. Epub 2004 Nov 9.	Ferlazzo G	Proc Natl Acad Sci U S A	2004	Original
15210788	High mobility group box protein 1: an endogenous signal for dendritic cell maturation and Th1 polarization	Messmer D, Yang H, Telusma G, Knoll F, Li J, Messmer B, Tracey KJ, Chiorazzi N.	J Immunol. 2004 Jul 1;173(1):307-13. doi: 10.4049/jimmunol.173.1.307.	Messmer D	J Immunol	2004	Original
15113904	Human immunodeficiency virus type 1 activates plasmacytoid dendritic cells and concomitantly induces the bystander maturation of myeloid dendritic cells	Fonteneau JF, Larsson M, Beignon AS, McKenna K, Dasilva I, Amara A, Liu YJ, Lifson JD, Littman DR, Bhardwaj N.	J Virol. 2004 May;78(10):5223-32. doi: 10.1128/jvi.78.10.5223-5232.2004.	Fonteneau JF	J Virol	2004	Original
12714509	CD2 engagement induces dendritic cell activation: implications for immune surveillance and T-cell activation	Crawford K, Stark A, Kitchens B, Sternheim K, Pantazopoulos V, Triantafellow E, Wang Z, Vasir B, Larsen CE, Gabuzda D, Reinherz E, Alper CA.	Blood. 2003 Sep 1;102(5):1745-52. doi: 10.1182/blood-2002-07-2206. Epub 2003 Apr 24.	Crawford K	Blood	2003	Original
14610485	IFN-alpha inhibits IL-3 priming of human basophil cytokine secretion but not leukotriene C4 and histamine release	Chen YH, Bieneman AP, Creticos PS, Chichester KL, Schroeder JT.	J Allergy Clin Immunol. 2003 Nov;112(5):944-50. doi: 10.1016/j.jaci.2003.08.027.	Chen YH	J Allergy Clin Immunol	2003	Original
12932356	Plasmacytoid dendritic cells induce plasma cell differentiation through type I interferon and interleukin 6	Jego G, Palucka AK, Blanck JP, Chalouni C, Pascual V, Banchereau J.	Immunity. 2003 Aug;19(2):225-34. doi: 10.1016/s1074-7613(03)00208-5.	Jego G	Immunity	2003	Original
12645952	The C-type lectin DC-SIGN (CD209) is an antigen-uptake receptor for Candida albicans on dendritic cells	Cambi A, Gijzen K, de Vries lJ, Torensma R, Joosten B, Adema GJ, Netea MG, Kullberg BJ, Romani L, Figdor CG.	Eur J Immunol. 2003 Feb;33(2):532-8. doi: 10.1002/immu.200310029.	Cambi A	Eur J Immunol	2003	Original
12391186	CD1 molecules efficiently present antigen in immature dendritic cells and traffic independently of MHC class II during dendritic cell maturation	Cao X, Sugita M, Van Der Wel N, Lai J, Rogers RA, Peters PJ, Brenner MB.	J Immunol. 2002 Nov 1;169(9):4770-7. doi: 10.4049/jimmunol.169.9.4770.	Cao X	J Immunol	2002	Original
11895936	Toxoplasma gondii-infected human myeloid dendritic cells induce T-lymphocyte dysfunction and contact-dependent apoptosis	Wei S, Marches F, Borvak J, Zou W, Channon J, White M, Radke J, Cesbron-Delauw MF, Curiel TJ.	Infect Immun. 2002 Apr;70(4):1750-60. doi: 10.1128/IAI.70.4.1750-1760.2002.	Wei S	Infect Immun	2002	Original
11509635	A role for IL-18 in neutrophil activation	Leung BP, Culshaw S, Gracie JA, Hunter D, Canetti CA, Campbell C, Cunha F, Liew FY, McInnes IB.	J Immunol. 2001 Sep 1;167(5):2879-86. doi: 10.4049/jimmunol.167.5.2879.	Leung BP	J Immunol	2001	Original
11477091	Toll-like receptor 2 (TLR2) and TLR4 differentially activate human dendritic cells	Re F, Strominger JL.	J Biol Chem. 2001 Oct 5;276(40):37692-9. doi: 10.1074/jbc.M105927200. Epub 2001 Jul 26.	Re F	J Biol Chem	2001	Original
10861035	IL-12 responsiveness and expression of IL-12 receptor in human peripheral blood monocyte-derived dendritic cells	Nagayama H, Sato K, Kawasaki H, Enomoto M, Morimoto C, Tadokoro K, Juji T, Asano S, Takahashi TA.	J Immunol. 2000 Jul 1;165(1):59-66. doi: 10.4049/jimmunol.165.1.59.	Nagayama H	J Immunol	2000	Original
10754304	LIGHT, a TNF-like molecule, costimulates T cell proliferation and is required for dendritic cell-mediated allogeneic T cell response	Tamada K, Shimozaki K, Chapoval AI, Zhai Y, Su J, Chen SF, Hsieh SL, Nagata S, Ni J, Chen L.	J Immunol. 2000 Apr 15;164(8):4105-10. doi: 10.4049/jimmunol.164.8.4105.	Tamada K	J Immunol	2000	Original
10816652	Human peripheral blood-derived dendritic cells express functional melanocortin receptor MC-1R	Becher E, Mahnke K, Brzoska T, Kalden DH, Grabbe S, Luger TA.	Ann N Y Acad Sci. 1999 Oct 20;885:188-95. doi: 10.1111/j.1749-6632.1999.tb08676.x.	Becher E	Ann N Y Acad Sci	1999	Original
9725215	Critical role of IL-12 in dendritic cell-induced differentiation of naive B lymphocytes	Dubois B, Massacrier C, Vanbervliet B, Fayette J, Brière F, Banchereau J, Caux C.	J Immunol. 1998 Sep 1;161(5):2223-31.	Dubois B	J Immunol	1998	Original
8238799	The influence of IL-3, IL-5, and GM-CSF on normal human eosinophil and neutrophil C3b-induced degranulation	Carlson M, Peterson C, Venge P.	Allergy. 1993 Aug;48(6):437-42.	Carlson M	Allergy	1993	Original
1375927	Hemopoietic growth factors regulate the survival of human basophils in vitro	Yamaguchi M, Hirai K, Morita Y, Takaishi T, Ohta K, Suzuki S, Motoyoshi K, Kawanami O, Ito K.	Int Arch Allergy Immunol. 1992;97(4):322-9. doi: 10.1159/000236140.	Yamaguchi M	Int Arch Allergy Immunol	1992	Original
