# Supplementary material for: A multiscale mechanistic model of human dendritic cells for in-silico investigation of immune responses and novel therapeutics discovery
Source: Front Immunol. 2023 Mar 10;14:1112985. doi: 10.3389/fimmu.2023.1112985 (PMC10040975; doi:10.3389/fimmu.2023.1112985)
Supplement: Supplementary file 4 [file Table_2.xlsx]

## Sheet: Sheet1
Table S2) List of the Dendritic cell's molecules in the model, related cellular compartment and function(s)
Molecule Name	Abbreviation	Compartment	Function
CD274 molecule	CD274	Plasma membrane	communication
CD40 molecule	CD40	Plasma membrane	communication
CD58 molecule	CD58	Plasma membrane	communication
CD70 molecule	CD70	Plasma membrane	communication
CD80 molecule	CD80	Plasma membrane	communication
CD86 molecule	CD86	Plasma membrane	communication
CD84 molecule	CD84	Plasma membrane	communication
major histocompatibility complex, class II, DQ alpha 1	HLA-DQA	Plasma membrane	communication/marker
major histocompatibility complex, class II, DQ beta 1	HLA-DQB1	Plasma membrane	communication/marker
major histocompatibility complex, class II, DR	HLA-DR	Plasma membrane	communication/marker
major histocompatibility complex, class II, DR beta 1	HLA-DRB1	Plasma membrane	communication/marker
major histocompatibility complex, class II, DP beta 1	HLA-DPB1	Plasma membrane	communication/marker
intercellular adhesion molecule 1	ICAM1	Plasma membrane	communication
intercellular adhesion molecule 3	ICAM3	Plasma membrane	communication
inducible T cell costimulator ligand	ICOSLG	Plasma membrane	communication
integrin subunit alpha L	ITGAL	Plasma membrane	communication
integrin subunit alpha M	ITGAM	Plasma membrane	communication/marker
integrin subunit alpha X	ITGAX	Plasma membrane	communication
nectin cell adhesion molecule 2	NECTIN2	Plasma membrane	communication
notch receptor 1	NOTCH1	Plasma membrane	communication
programmed cell death 1 ligand 2	PDCD1LG2	Plasma membrane	communication
protein tyrosine phosphatase receptor type C	PTPRC	Plasma membrane	communication
PVR cell adhesion molecule	PVR	Plasma membrane	communication
selectin P ligand	SELPLG	Plasma membrane	communication
semaphorin 4D	SEMA4D	Plasma membrane	communication
signal regulatory protein alpha	SIRPA	Plasma membrane	communication
TNF superfamily member 14	TNFSF14	Plasma membrane	communication
TNF superfamily member 4	TNFSF4	Plasma membrane	communication
TNF superfamily member 9	TNFSF9	Plasma membrane	communication
B and T lymphocyte associated	BTLA	Plasma membrane	marker
CD163 molecule	CD163	Plasma membrane	marker
CD1a molecule	CD1A	Plasma membrane	marker
CD1c molecule	CD1C	Plasma membrane	marker
CD209 molecule	CD209	Plasma membrane	marker
CD83 molecule	CD83	Plasma membrane	marker
C-C motif chemokine receptor 7	CCR7	Plasma membrane	receptor
CD33 molecule	CD33	Plasma membrane	receptor
C-type lectin domain containing 10A	CLEC10A	Plasma membrane	receptor/marker
C-type lectin domain containing 7A	CLEC7A	Plasma membrane	receptor
colony stimulating factor 2 receptor subunit alpha	CSF2R	Plasma membrane	receptor
C-X3-C motif chemokine receptor 1	CX3CR1	Plasma membrane	receptor
fms related receptor tyrosine kinase 3	FLT3	Plasma membrane	receptor
interferon alpha and beta receptor subunit 1	IFNAR	Plasma membrane	receptor
interferon gamma receptor 1	IFNGR	Plasma membrane	receptor
interleukin 12 receptor	IL12R	Plasma membrane	receptor
interleukin 2 receptor subunit alpha	IL2R	Plasma membrane	receptor
interleukin 3 receptor subunit alpha	IL3RA	Plasma membrane	receptor/marker
interleukin 4 receptor	IL4R	Plasma membrane	receptor
interleukin 6 receptor	IL6R	Plasma membrane	receptor
leukocyte immunoglobulin like receptor A4	LILRA4	Plasma membrane	receptor
melanocortin 1 receptor	MC1R	Plasma membrane	receptor
mannose receptor C-type 1	MRC1	Plasma membrane	receptor
neuropilin 1	NRP1	Plasma membrane	receptor
sialic acid binding Ig like lectin 1	SIGLEC1	Plasma membrane	receptor
thrombomodulin	THBD	Plasma membrane	receptor
toll like receptor 1	TLR1	Plasma membrane	receptor
toll like receptor 2	TLR2	Plasma membrane	receptor
toll like receptor 4	TLR4	Plasma membrane	receptor
TNF receptor superfamily member 1A	TNFRSF1A	Plasma membrane	receptor
TNF receptor superfamily member 9	TNFRSF9	Plasma membrane	receptor
X-C motif chemokine receptor 1	XCR1	Plasma membrane	receptor
C-type lectin domain family 4 member C	CLEC4C	Plasma membrane	receptor/marker
C-type lectin domain containing 9A	CLEC9A	Plasma membrane	receptor/marker
adenosine deaminase RNA specific	ADAR	Cytoplasm	enzyme
AKT serine/threonine kinase 1	AKT1	Cytoplasm	enzyme
arginase 1	ARG1	Cytoplasm	enzyme
baculoviral IAP repeat containing 3	BIRC3	Cytoplasm	enzyme
bone marrow stromal cell antigen 2	BST2	Cytoplasm	enzyme
cathepsin L	CTSL	Cytoplasm	enzyme
DEAH-box helicase 36	DHX36	Cytoplasm	enzyme
eukaryotic translation initiation factor 2A	EIF2A	Cytoplasm	enzyme
eukaryotic translation initiation factor 2 alpha kinase 3	EIF2AK3	Cytoplasm	enzyme
endoplasmic reticulum to nucleus signaling 1	ERN1	Cytoplasm	enzyme
homocysteine inducible ER protein with ubiquitin like domain 1	HERPUD1	Cytoplasm	enzyme
major histocompatibility complex, class II, DM	HLA-DM	Cytoplasm	enzyme
indoleamine 2,3-dioxygenase 1	IDO1	Cytoplasm	enzyme
IFI30 lysosomal thiol reductase	IFI30	Cytoplasm	enzyme
interferon stimulated exonuclease gene 20	ISG20	Cytoplasm	enzyme
Janus kinase 2	JAK2	Cytoplasm	enzyme
lysosomal associated membrane protein 3	LAMP3	Cytoplasm	enzyme
microtubule associated protein 1 light chain 3 alpha	MAP1LC3A	Cytoplasm	enzyme
mitogen-activated protein kinase 14	MAPK14	Cytoplasm	enzyme
mitogen-activated protein kinase 8	MAPK8	Cytoplasm	enzyme
mechanistic target of rapamycin kinase	MTOR	Cytoplasm	enzyme
MYD88 innate immune signal transduction adaptor	MYD88	Cytoplasm	enzyme
NLR family pyrin domain containing 3	NLRP3	Cytoplasm	enzyme
protein phosphatase 1 regulatory subunit 15A	PPP1R15A	Cytoplasm	enzyme
prostaglandin-endoperoxide synthase 2	PTGS2	Cytoplasm	enzyme
PYD and CARD domain containing	PYCARD	Cytoplasm	enzyme
RAB15, member RAS oncogene family	RAB15	Cytoplasm	enzyme
Reactive oxygen species	ROS	Cytoplasm	enzyme
SAM and HD domain containing deoxynucleoside triphosphate triphosphohydrolase 1	SAMHD1	Cytoplasm	enzyme
SEC61 translocon subunit alpha 1	SEC61A1	Cytoplasm	enzyme
spleen associated tyrosine kinase	SYK	Cytoplasm	enzyme
transporter 1, ATP binding cassette subfamily B member	TAP1	Cytoplasm	enzyme
transporter 2, ATP binding cassette subfamily B member	TAP2	Cytoplasm	enzyme
TIR domain containing adaptor molecule 1	TICAM1	Cytoplasm	enzyme
toll like receptor 3	TLR3	Cytoplasm	receptor
toll like receptor 7	TLR7	Cytoplasm	receptor
toll like receptor 8	TLR8	Cytoplasm	receptor
toll like receptor 9	TLR9	Cytoplasm	receptor
tripartite motif containing 21	TRIM21	Cytoplasm	enzyme
tyrosine kinase 2	TYK2	Cytoplasm	enzyme
activating transcription factor 6	ATF6	Nucleus	transcription factor
X-box binding protein 1	XBP1	Nucleus	transcription factor
activating transcription factor 4	ATF4	Nucleus	transcription factor
Spi-B transcription factor	SPIB	Nucleus	transcription factor
RUNX family transcription factor 2	RUNX2	Nucleus	transcription factor
interferon regulatory factor 7	IRF7	Nucleus	transcription factor
interferon regulatory factor 8	IRF8	Nucleus	transcription factor
nuclear factor kappa B	NFKB	Nucleus	transcription factor
RELA proto-oncogene, NF-kB subunit	RELA	Nucleus	transcription factor
nuclear factor kappa B subunit 1	NFKB1	Nucleus	transcription factor
interferon regulatory factor 3	IRF3	Nucleus	transcription factor
signal transducer and activator of transcription 3	STAT3	Nucleus	transcription factor
hes family bHLH transcription factor 1	HES1	Nucleus	transcription factor
hes related family bHLH transcription factor with YRPW motif 1	HEY1	Nucleus	transcription factor
basic leucine zipper ATF-like transcription factor 3	BATF3	Nucleus	transcription factor
Fos proto-oncogene, AP-1 transcription factor subunit	FOS	Nucleus	transcription factor
signal transducer and activator of transcription 4	STAT4	Nucleus	transcription factor
nuclear receptor subfamily 4 group A member 2	NR4A2	Nucleus	transcription factor
DNA damage inducible transcript 3	DDIT3	Nucleus	transcription factor
interferon regulatory factor 1	IRF1	Nucleus	transcription factor
interferon regulatory factor 5	IRF5	Nucleus	transcription factor
class II major histocompatibility complex transactivator	CIITA	Nucleus	transcription factor
interleukin 1 beta	IL1B	Secreted molecule	communication
interleukin 6	IL6	Secreted molecule	communication
interleukin 23 subunit alpha	IL23A	Secreted molecule	communication
interleukin 12B	IL12B	Secreted molecule	communication
interleukin 1 alpha	IL1A	Secreted molecule	communication
interleukin 18	IL18	Secreted molecule	communication
C-X-C motif chemokine ligand 8	CXCL8	Secreted molecule	communication
transforming growth factor beta 1	TGFB1	Secreted molecule	communication
C-X-C motif chemokine ligand 10	CXCL10	Secreted molecule	communication
C-X-C motif chemokine ligand 11	CXCL11	Secreted molecule	communication
interferon beta 1	IFNB1	Secreted molecule	communication
interleukin 2	IL2	Secreted molecule	communication
tumor necrosis factor	TNF	Secreted molecule	communication
interleukin 12A	IL12A	Secreted molecule	communication
interferon lambda 2	IFNL2	Secreted molecule	communication
interleukin 10	IL10	Secreted molecule	communication
interferon alpha 1	IFNA1	Secreted molecule	communication
C-C motif chemokine ligand 19	CCL19	Secreted molecule	communication
granzyme B	GZMB	Secreted molecule	communication
C-X-C motif chemokine ligand 9	CXCL9	Secreted molecule	communication
interleukin 15	IL15	Secreted molecule	communication
interleukin 12	IL12	Secreted molecule	communication
interferon gamma	IFNG	Secreted molecule	communication
galectin 3	LGALS3	Secreted molecule	communication
TNF superfamily member 8	TNFSF8	Secreted molecule	communication
C-C motif chemokine ligand 22	CCL22	Secreted molecule	communication
interleukin 1 receptor antagonist	IL1RN	Secreted molecule	communication
annexin A1	ANXA1	secreted molecule	communication
interleukin 2 receptor subunit alpha	IL2RA	secreted molecule	communication
arginase 1	ARG1	secreted molecule	communication
CD40 ligand	CD40LG	Cell-cell comunication	communication
interferon gamma	IFNG	Cell-cell comunication	communication
CD226 molecule	CD226	Cell-cell comunication	communication
interleukin 2 receptor subunit gamma	IL2RG	Cell-cell comunication	communication
integrin subunit beta 2	ITGB2	Cell-cell comunication	communication
CD2 molecule	CD2	Cell-cell comunication	communication
interleukin 2 receptor subunit alpha	IL2RA	Cell-cell comunication	communication
inducible T cell costimulator	ICOS	Cell-cell comunication	communication
CD28 molecule	CD28	Cell-cell comunication	communication
cytotoxic T-lymphocyte associated protein 4	CTLA4	Cell-cell comunication	communication
programmed cell death 1	PDCD1	Cell-cell comunication	communication
integrin subunit alpha M	ITGAM	Cell-cell comunication	communication
high mobility group box 1	HMGB1	Cell-cell comunication	communication
CD27 molecule	CD27	Cell-cell comunication	communication
programmed cell death 2	PDCD2	Cell-cell comunication	communication
CD247 molecule	CD247	Cell-cell comunication	communication
TNF receptor superfamily member 14	TNFRSF14	Cell-cell comunication	communication
integrin subunit alpha L	ITGAL	Cell-cell comunication	communication
TNF receptor superfamily member 9	TNFRSF9	Cell-cell comunication	communication
TNF receptor superfamily member 4	TNFRSF4	Cell-cell comunication	communication
CD3 gamma subunit of T-cell receptor complex	CD3G	Cell-cell comunication	communication
vascular endothelial growth factor A	VEGF	Cell-cell comunication	communication
