# Supplementary material for: A multiscale mechanistic model of human dendritic cells for in-silico investigation of immune responses and novel therapeutics discovery
Source: Front Immunol. 2023 Mar 10;14:1112985. doi: 10.3389/fimmu.2023.1112985 (PMC10040975; doi:10.3389/fimmu.2023.1112985)
Supplement: Supplementary file 5 [file Table_3.xlsx]

## Sheet: Sheet1
Table S3) List of the biological scenarios from published studies used for validation of the dendritic cells model.
PMID	Biological scenario	Model dynamic behavior
20139096	*CpG-stimulated pDCs can induce the proliferation of both naive and memory B cells *On stimulation with the Toll-like receptor ligand CpG, we found that pDCs exhibit strong and stable expression of CD70 [...]binds to its receptor CD27 expressed on memory B cells and promotes plasma cell differentiation	Agreement
12932356	Two pDC cytokines act sequentially, with IFN-αβ generating non-Ig-secreting plasma blasts and IL-6 inducing their differentiation into Ig-secreting plasma cells.	Agreement
9725215	we have identified IL-12 as the mandatory molecule secreted by CD40-activated DC that promote the differentiation of naive B cells into plasma cells secreting high levels of IgM	Agreement
15837813	neutrophils strongly cluster with immature DCs and induced maturation of DC [...] neutrophil–DC interaction is driven by the binding of CD209 (DCs) and Mac1 (Neu);	Agreement
16501052	Upon coculture with live PMNs (Polymorphonuclear neutrophils), DCs (Monocyte-derived DCs) exhibited increased HLA-DR, CD86, and CD40 surface expression and produced IL-12, indicating that signals from PMNs can activate iDCs to become competent APCs.	Agreement
16501053	We also found that via a cell contact-dependent mechanism, DCs acquired Candida albicans-derived antigens from live as well as from apoptotic PMNs and could thus elicit antigen-specific T lymphocyte responses. Altogether, our data demonstrate the occurrence of cross-talk between human PMNs and DCs and provide new insights into the immune processes occurring upstream of the interactions between DC…	Agreement
11509635	IL-18 induced cytokine and chemokine release from neutrophils that was protein synthesis dependent, up-regulated CD11b expression, induced granule release, and enhanced the respiratory burst following exposure to fMLP,	Agreement
29925006	Co-culture with OP9-DL1 (DL1 Notch Ligand) also greatly increased the yield of IRF8-dependent CD141+ cDC1s from human bone marrow progenitors cultured with FLT3L	Agreement
27014268	BDCA-3 [THBD] DCs express high levels of toll-like receptor 3 and upon stimulation with Poly I:C secrete IFN-β, CXCL10, and IL-12p70. In this article, we show that activation of human BDCA-3 DCs with Poly I:C induces the expression of activation markers (CD40, CD80, and CD86) and immunoglobulin-like transcript (ILT) 3 and 4.	Agreement
11477091	*A TLR4 agonist specifically promoted the production of the cytokine IL-12 p70, the chemokine IP-10 [CXCL10], and the transcript for IFN-β. Conversely, TLR2 stimulation resulted in preferential expression of IL-8 and of IL-23 p19. *TLR2 or TLR4 agonists, although it led to comparable activation of NF-kappa B and mitogen-activated protein kinase (MAPK) family	Agreement
17142771	HMGB1 suppresses PDC cytokine secretion and maturation in response to TLR9 agonists including the hypomethylated oligodeoxynucleotide CpG- and DNA-containing viruses. HMGB1-inhibited secretion of several proinflammatory cytokines including IFN-α, IL-6, TNF-α, inducible protein-10, and IL-12. In addition, HMGB1 prevented the CpG induced up-regulation of costimulatory molecules on the surface of PD…	Agreement
20364151	* HIV-1 activated the transcription factor NF-κB through TLR8 to initiate the transcription of integrated provirus by RNA polymerase II (RNAPII). However, DC-SIGN (CD209) signaling was required for the generation of full-length viral transcripts.	Agreement
15113904	pDCs exposed to different strains of infectious [...] HIV-1 strongly upregulated the expression of CD83 and functional CCR7. HIV-1-activated pDCs produced cytokines (IFN-alpha and tumor necrosis factor alpha), migrated in response to CCL19	Agreement
16224540	envelope-CD4 interactions mediate endocytosis of HIV-1 [...] stimulate pDCs through TLR7 primarly that induces IFN-α secretion by pDCs	Agreement
15536127	*IL-12 is required for DCs to stimulate rapid IFN-γ production of NK cells, IL-15 seems essential for the induction of NK cell proliferation. *IL-15 presented to NK cells on the surface of mature monocyte-derived and splenic DCs may be mainly responsible to cause NK cell proliferation, whereas IFN-γ secretion is probably induced by secreted IL-12.	Agreement
15634892	*pDC and myeloid DC (modc) are required for strongly increased NK cytolytic activity and CD69 expression, in response to inactivated influenza virus or CpG-containing oligonucleotides and poly(I:C), respectively.*in response to poly(I:C), myeloid DC induce NK cells to produce IFN-γ through a mechanism dependent on both IL-12 secretion and cell contact between NK cells and myeloid DC. *Secreted ty…	Agreement
16621981	we used human monocyte-derived DC stimulated by Mycobacterium bovis bacillus Calmette-Guérin as a model system. We demonstrate production of IFN-gamma mRNA and protein on the single cell level. *TLR2 was identified as a key receptor involved in triggering production of DC-IFN-gamma.	Agreement
14610485	IFN-alpha specifically inhibited the effects IL-3 has on basophil cytokine secretion	Agreement
16280246	IL-3 and IL-18 primed human basophils for higher LT-synthesis. *Human basophils, major players in allergic inflammation, constitutively express IL-18 receptors (PMID: 18955562)	Agreement
33544413	*IL-1β activates the p38 MAPK signaling pathway and promotes IL-8 release in basophils of healthy donors. *in the presence of IL-3, IL-1β shows more potency	Agreement
1375927	Interleukin (IL)-3 maintained numbers of viable cells [...] Granulocyte-macrophage (GM)- colony-stimulating factor (CSF) exhibited slight effect on the survival. *These observations indicate that normal basophils possess functional receptors for IL-3 and GM-CSF	Agreement
8238799	IL-5 selectively primes eosinophil degranulation, whereas IL-3 and GM-CSF seem to act as secretagogues for eosinophils and neutrophils.	Agreement
24587316	TNF-α inhibited eosinophil apoptosis as evidenced by a combination of flow cytometry, DNA fragmentation assay and morphological analyses. *The anti-apoptotic signal was mediated mainly by the TNF-receptor 1	Agreement
33712445	drastic reductions of monocytic/granulocytic myeloid-derived suppressor cells (MDSC) and regulatory T lymphocytes, a higher M1/M2 ratio of macrophages as well as an increased activation of both DC and pDC were continually observed following HMGB1 inhibition.	Agreement
15210788	HMGB1 is also secreted from activated dendritic cells and macrophages and functions as a cytokine, it acts as a ligand for RAGE, TLR-2 and TLR-4 thus activating the signal pathways and the following inflammation responses.	Agreement
17086423	Vascular endothelial growth factor inhibits the function of human mature dendritic cells mediated by VEGF receptor-2	Agreement
29730556	DCs were maturated with LPS on the sixth day and the phenotype was detected on the eighth day. As shown in Fig. 3, the expression of CD11C, CD86 and HLA-DR were significantly reduced on DCs differentiated in the presence of VEGF. *Adding MY1340, ERK1/2 and NF-κB phosphorylation levels in DCs were significantly higher than those in VEGF165 only group	Agreement
29158945	NF-κB target genes involved in inflammation development and progression. NF-κB is an inducible transcription factor. After its activation, it can activate transcription of various genes and thereby regulate inflammation. NF-κB target inflammation not only directly by increasing the production of inflammatory cytokines, chemokines and adhesion molecules, but also regulating the cell proliferation,…	Agreement
11895936	Toxoplasma gondii-infected human myeloid dendritic cells induce T-lymphocyte dysfunction and contact-dependent apoptosis	Agreement
23076333	Dendritic cells (DCs) are the most potent antigen-presenting cells and play a central role in the host-antitumor immunity. Since it has been reported that vascular endothelial growth factor (VEGF) inhibits the functional maturation of immature-DCs and impairs DC differentiation, it is important to elucidate the mechanisms of VEGF-induced DC-dysfunction.	Agreement
