# Supplementary material for: A multiscale mechanistic model of human dendritic cells for in-silico investigation of immune responses and novel therapeutics discovery
Source: Front Immunol. 2023 Mar 10;14:1112985. doi: 10.3389/fimmu.2023.1112985 (PMC10040975; doi:10.3389/fimmu.2023.1112985)
Supplement: Supplementary file 6 [file Table_4.xlsx]

## Sheet: Sheet1
Table S4) Mean activity level of the molecules under single and co-infection cellular environment in human dendritic cells' predictive model.
Molecules	Activity level with single and co-infection conditions			Patterns
	With Sars-Cov-2	With IAV	With Co-infection
IL6	99.9261	100	100	Pattern 1
TNF	99.8596	100	100
CD86	99.98	100	100
IL12	99.9672	100	99.9997
IFNA1	99.8074	100	99.9993
IL12A	99.937	100	99.9993
CCR7	99.7776	100	99.9993
CD1A	99.2767	100	99.9983
IL1B	99.733	100	99.9977
PVR	98.8992	100	99.997
CD40	98.8422	100	99.9964
CD83	99.3198	100	99.996
IL12B	99.7815	100	99.9954
NECTIN2	98.8551	100	99.995
IL23A	99.7771	100	99.994
IL10	99.7246	100	99.9935
IFNB1	99.8029	100	99.9924
NFKB	99.2843	100	99.9829
TLR8	98.6416	98.719	99.974
CCL19	98.8187	100	99.9732
CXCL8	98.7771	100	99.9687
PYCARD	91.3167	100	99.1205
NLRP3	91.35	100	99.1109
ITGAM	93.669	100	93.7547
CLEC4C	23.5486	9.9939	2.3472
SYK	23.5828	10.0046	2.3263
LILRA4	21.0933	10.159	2.1182
ISG20	20.5099	0	20.208
ADAR	20.3821	0	20.1294
BST2	20.4943	0	20.1209
DDIT3	18.4269	0	18.3121
ATF4	18.4144	0	18.2961
PPP1R15A	18.4558	0	18.2669
CLEC10A	0.0927	0	0.0023
CD80	3.1155	100	90.2186	Pattern 2
CD80_CD86	3.1102	100	90.1549
TNFSF4	3.1724	100	90.0488
IL2	23.3361	100	92.3356
SEMA4D	0	89.7647	90.0191
CD70	0	89.7734	89.9871
ICOSLG	0	90.0462	89.9485
PDCD1LG2	0	90.0681	89.828
IFNL2	0	89.9362	89.7964
CXCL10	0	89.8236	89.7263
NRP1	89.7333	0	89.9059	Pattern 3
GZMB	31.9706	100	31.6774
XBP1	29.1936	100	29.0067
RELA	29.2152	100	28.7291
CD274	26.9141	100	27.0762
ICAM3	27.419	100	27.0704
MRC1	26.8468	100	26.5498
NR4A2	26.8065	100	26.5419
SIRPA	26.7878	100	26.4478
MYD88	24.0759	100	23.9424
ERN1	24.1094	100	23.9357
ATF6	24.0612	100	23.9356
HERPUD1	24.0287	100	23.9349
PTPRC	23.5502	100	23.2902
TNFSF14	23.2744	100	23.2761
CD209	23.2775	100	23.2684
pDC	23.459	100	23.2247
CD33	23.148	100	23.2098
ANXA1	23.305	100	23.2091
MoDC	23.2122	100	23.1984
SAMHD1	23.2345	100	23.1933
MAPK14	23.2594	100	23.1837
MC1R	23.2709	100	23.1765
ITGAL	23.206	100	23.1379
TLR1	23.2245	100	23.1252
MTOR	23.2157	100	23.12
CD58	23.6581	100	23.1143
CLEC7A	23.2701	100	23.0966
ICAM1	23.5633	100	23.0672
CD1C	21.169	100	21.0195
FLT3	21.0935	100	20.9678
CX3CR1	21.1177	100	20.9531
HLA-DQA	10.0436	100	10.2153
HLADPB1	10.2492	100	10.1785
HLADM	9.9832	100	10.1688
HLA-DRB1	10.0658	100	10.1657
IL18	10.1423	100	10.1229
HLA-DR	10.0378	100	10.0653
HLA-DQB1	10.1363	100	10.0182
BIRC3	4.4755	100	4.5259
IRF1	3.7412	100	3.7745
NFKB1	3.1064	100	3.1099
SPIB	3.0647	100	3.104
IFNAR	3.0847	100	3.0892
IDO1	3.0383	100	3.0869
LAMP3	3.0847	100	3.0839
IRF5	3.0543	100	3.0793
IRF8	3.0349	100	3.0725
MAP1LC3A	2.9867	100	3.0687
IL3RA	3.0067	100	3.0681
SIGLEC1	3.0325	100	3.0666
TLR7	3.0604	100	3.0583
RUNX2	3.0666	100	3.0551
DHX36	3.0376	100	3.0543
IL1RN	3.0721	100	3.0527
TAP2	3.1357	100	3.0254
RAB15	3.0492	100	3.0242
ITGAX	1.0114	100	1.125
BTLA	1.022	100	1.1245
THBD	1.0763	100	1.0967
XCR1	1.0486	100	1.0908
IRF7	0.6374	100	0.6116
CLEC9A	0.1623	100	0.1771
