# Supplementary material for: A multiscale mechanistic model of human dendritic cells for in-silico investigation of immune responses and novel therapeutics discovery
Source: Front Immunol. 2023 Mar 10;14:1112985. doi: 10.3389/fimmu.2023.1112985 (PMC10040975; doi:10.3389/fimmu.2023.1112985)
Supplement: Supplementary file 7 [file Table_5.xlsx]

## Sheet: Sheet1
Table S5) List of the enrichment analysis result using Kyoto Encyclopedia of Genes and Genomes (KEGG) database against the components of human dendritic cell model.
	Term	PValue	FDR	Count	%	Category	Genes	List Total	Pop Hits	Pop Total	Fold Enrichment	Bonferroni	Benjamini
Disease	hsa05321:Inflammatory bowel disease	1.65466e-16	1.53884e-14	14	23.3333	KEGG_PATHWAY	IL10, IL4R, IL18, IL2, RELA, IL1A, IL6, IFNG, IL23A, IL1B, IL12B, IL12A, HLA-DRB1, HLA-DQB1	56	65	8142	31.3154	1.70974e-14	2.54818e-14
Disease	hsa05152:Tuberculosis	1.0585e-15	4.92204e-14	18	30	KEGG_PATHWAY	IL10, CIITA, IFNA1, IFNB1, IL18, RELA, TNFRSF1A, IL1A, IL6, IFNG, CLEC7A, IL23A, IL1B, MRC1, IL12B, IL12A, HLA-DRB1, HLA-DQB1	56	180	8142	14.5393	1.70974e-13	8.15047e-14
Disease	hsa05164:Influenza A	1.03236e-14	3.20031e-13	17	28.3333	KEGG_PATHWAY	CIITA, IFNA1, IFNB1, IL18, TICAM1, RELA, TNFRSF1A, PYCARD, IL1A, IL6, IFNG, IL1B, IL12B, IL12A, TLR7, HLA-DRB1, HLA-DQB1	56	171	8142	14.4543	1.59006e-12	5.29944e-13
Pathway	hsa04060:Cytokine-cytokine receptor interaction	2.04343e-14	4.75098e-13	20	33.3333	KEGG_PATHWAY	IL10, IL1RN, XCR1, IL4R, IFNA1, IFNB1, IL15, IL18, IL2, TNFRSF1A, IL1A, IL6, IFNL2, IFNG, IL23A, IL1B, IL3RA, IL12B, IL12A, IL6R	56	295	8142	9.85714	3.14593e-12	7.86721e-13
Pathway	hsa04630:JAK-STAT signaling pathway	3.32735e-11	6.18888e-10	14	23.3333	KEGG_PATHWAY	IL10, IL4R, IFNA1, IFNB1, IL15, IL2, IL6, IFNL2, IFNG, IL23A, IL3RA, IL12B, IL12A, IL6R	56	162	8142	12.5648	5.12412e-09	1.02482e-09
Disease	hsa05142:Chagas disease	5.21851e-11	7.57258e-10	12	20	KEGG_PATHWAY	IL10, IL6, IFNG, IFNB1, IL1B, IL12B, IL12A, FOS, TICAM1, RELA, IL2, TNFRSF1A	56	102	8142	17.105	8.0365e-09	1.25395e-09
Disease	hsa05133:Pertussis	5.69979e-11	7.57258e-10	11	18.3333	KEGG_PATHWAY	IL10, PYCARD, IL1A, IL6, IL23A, IL1B, IL12B, IL12A, FOS, TICAM1, RELA	56	76	8142	21.0437	8.77769e-09	1.25395e-09
Disease	hsa05140:Leishmaniasis	6.5174e-11	7.57648e-10	11	18.3333	KEGG_PATHWAY	IL10, IL1A, IFNG, IL1B, IL12B, IL12A, FOS, PTGS2, RELA, HLA-DRB1, HLA-DQB1	56	77	8142	20.7704	1.00368e-08	1.2546e-09
Disease	hsa04940:Type I diabetes mellitus	3.08829e-10	3.19124e-09	9	15	KEGG_PATHWAY	IL1A, IFNG, IL1B, IL12B, GZMB, IL12A, HLA-DRB1, IL2, HLA-DQB1	56	43	8142	30.4311	4.75597e-08	5.28441e-09
Disease	hsa05417:Lipid and atherosclerosis	1.15256e-09	1.07188e-08	14	23.3333	KEGG_PATHWAY	XBP1, IFNA1, IFNB1, EIF2AK3, IL18, FOS, TICAM1, RELA, TNFRSF1A, PYCARD, IL6, IL1B, IL12B, IL12A	56	215	8142	9.46744	1.77495e-07	1.77495e-08
Pathway	hsa04625:C-type lectin receptor signaling pathway	1.35226e-09	1.14328e-08	11	18.3333	KEGG_PATHWAY	IL10, PYCARD, IL6, CLEC7A, IL23A, IL1B, IL12B, IL12A, PTGS2, RELA, IL2	56	104	8142	15.3781	2.08248e-07	1.89317e-08
Disease	hsa05162:Measles	1.51997e-09	1.17798e-08	12	20	KEGG_PATHWAY	IL1A, IL6, IFNA1, IFNB1, IL1B, EIF2AK3, IL12B, TLR7, IL12A, FOS, RELA, IL2	56	139	8142	12.5519	2.34076e-07	1.95063e-08
Pathway	hsa04659:Th17 cell differentiation	1.96586e-09	1.40634e-08	11	18.3333	KEGG_PATHWAY	IL6, IL4R, IFNG, IL23A, IL1B, FOS, IL6R, RELA, HLA-DRB1, IL2, HLA-DQB1	56	108	8142	14.8085	3.02742e-07	2.32879e-08
Disease	hsa05143:African trypanosomiasis	3.81026e-09	2.5311e-08	8	13.3333	KEGG_PATHWAY	IL10, IL6, IFNG, IL1B, IL18, IL12B, IL12A, IDO1	56	37	8142	31.4363	5.8678e-07	4.19129e-08
Disease	hsa05330:Allograft rejection	4.64651e-09	2.88084e-08	8	13.3333	KEGG_PATHWAY	IL10, IFNG, IL12B, GZMB, IL12A, HLA-DRB1, IL2, HLA-DQB1	56	38	8142	30.609	7.15563e-07	4.77042e-08
Pathway	hsa04658:Th1 and Th2 cell differentiation	8.37426e-09	4.86754e-08	10	16.6667	KEGG_PATHWAY	NOTCH1, IL4R, IFNG, IL12B, IL12A, FOS, RELA, HLA-DRB1, IL2, HLA-DQB1	56	92	8142	15.8036	1.28964e-06	8.06023e-08
Disease	hsa05323:Rheumatoid arthritis	9.22408e-09	5.02672e-08	10	16.6667	KEGG_PATHWAY	IL1A, IL6, IFNG, IL15, IL23A, IL1B, IL18, FOS, HLA-DRB1, HLA-DQB1	56	93	8142	15.6336	1.42051e-06	8.32382e-08
Disease	hsa05332:Graft-versus-host disease	9.72914e-09	5.02672e-08	8	13.3333	KEGG_PATHWAY	IL1A, IL6, IFNG, IL1B, GZMB, HLA-DRB1, IL2, HLA-DQB1	56	42	8142	27.6939	1.49829e-06	8.32382e-08
Pathway	hsa04640:Hematopoietic cell lineage	1.60976e-08	7.87937e-08	10	16.6667	KEGG_PATHWAY	IL1A, IL6, IL4R, FLT3, IL1B, IL3RA, IL6R, CD33, HLA-DRB1, HLA-DQB1	56	99	8142	14.6861	2.47903e-06	1.30476e-07
Pathway	hsa04620:Toll-like receptor signaling pathway	2.49029e-08	1.15798e-07	10	16.6667	KEGG_PATHWAY	IL6, IFNA1, IFNB1, IL1B, IL12B, TLR7, IL12A, FOS, TICAM1, RELA	56	104	8142	13.9801	3.83504e-06	1.91752e-07
Disease	hsa05171:Coronavirus disease - COVID-19	3.2006e-08	1.41741e-07	13	21.6667	KEGG_PATHWAY	NRP1, IFNA1, IFNB1, FOS, IL2, RELA, TNFRSF1A, IL6, IL1B, IL12B, IL12A, TLR7, IL6R	56	232	8142	8.14701	4.92891e-06	2.34711e-07
Disease	hsa05145:Toxoplasmosis	4.77989e-08	2.02059e-07	10	16.6667	KEGG_PATHWAY	IL10, CIITA, IFNG, IL12B, IL12A, RELA, HLA-DRB1, BIRC3, TNFRSF1A, HLA-DQB1	56	112	8142	12.9815	7.361e-06	3.34592e-07
Disease	hsa05200:Pathways in cancer	2.35199e-07	9.51023e-07	17	28.3333	KEGG_PATHWAY	IL4R, NOTCH1, IFNA1, IL15, FLT3, FOS, PTGS2, IL2, RELA, IL6, IFNG, IL23A, IL3RA, IL12B, IL12A, IL6R, BIRC3	56	531	8142	4.65476	3.622e-05	1.57481e-06
Disease	hsa05135:Yersinia infection	2.74078e-07	1.06205e-06	10	16.6667	KEGG_PATHWAY	IL10, PYCARD, IL6, IFNB1, IL1B, IL18, FOS, TICAM1, RELA, IL2	56	137	8142	10.6126	4.22072e-05	1.75867e-06
Pathway	hsa04668:TNF signaling pathway	7.09078e-07	2.63777e-06	9	15	KEGG_PATHWAY	IL6, IFNB1, IL15, IL1B, FOS, PTGS2, RELA, BIRC3, TNFRSF1A	56	112	8142	11.6834	0.000109192	4.36792e-06
Pathway	hsa04672:Intestinal immune network for IgA production	8.03466e-07	2.87394e-06	7	11.6667	KEGG_PATHWAY	IL10, IL6, IL15, HLA-DRB1, IL2, ICOSLG, HLA-DQB1	56	49	8142	20.7704	0.000123726	4.75899e-06
Pathway	hsa04380:Osteoclast differentiation	1.96267e-06	6.64438e-06	9	15	KEGG_PATHWAY	IL1A, IFNG, IFNB1, IL1B, SIRPA, FOS, RELA, LILRA4, TNFRSF1A	56	128	8142	10.2229	0.000302206	1.10025e-05
Disease	hsa05134:Legionellosis	2.00046e-06	6.64438e-06	7	11.6667	KEGG_PATHWAY	PYCARD, IL6, IL1B, IL18, IL12B, IL12A, RELA	56	57	8142	17.8553	0.000308023	1.10025e-05
Disease	hsa05168:Herpes simplex virus 1 infection	3.3826e-06	1.08476e-05	15	25	KEGG_PATHWAY	IFNA1, IFNB1, EIF2AK3, TICAM1, RELA, TNFRSF1A, BST2, IL6, IFNG, IL1B, IL12B, IL12A, HLA-DRB1, BIRC3, HLA-DQB1	56	495	8142	4.40584	0.000520786	1.79628e-05
Pathway	hsa04623:Cytosolic DNA-sensing pathway	3.63112e-06	1.12565e-05	7	11.6667	KEGG_PATHWAY	PYCARD, IL6, IFNA1, IFNB1, IL1B, IL18, RELA	56	63	8142	16.1548	0.000559038	1.86398e-05
Disease	hsa04936:Alcoholic liver disease	4.28282e-06	1.28485e-05	9	15	KEGG_PATHWAY	IL6, IFNA1, IFNB1, IL1B, IL12B, IL12A, TICAM1, RELA, TNFRSF1A	56	142	8142	9.21504	0.000659338	2.12759e-05
Disease	hsa05146:Amoebiasis	4.87944e-06	1.41809e-05	8	13.3333	KEGG_PATHWAY	IL10, IL6, IFNG, ARG1, IL1B, IL12B, IL12A, RELA	56	102	8142	11.4034	0.000751154	2.34823e-05
Disease	hsa04932:Non-alcoholic fatty liver disease	8.20864e-06	2.31334e-05	9	15	KEGG_PATHWAY	IL1A, IL6, XBP1, IL1B, EIF2AK3, FOS, IL6R, RELA, TNFRSF1A	56	155	8142	8.44217	0.00126334	3.8307e-05
Pathway	hsa04217:Necroptosis	9.90453e-06	2.70918e-05	9	15	KEGG_PATHWAY	PYCARD, IL1A, IFNG, IFNA1, IFNB1, IL1B, TICAM1, BIRC3, TNFRSF1A	56	159	8142	8.22978	0.00152414	4.48617e-05
Disease	hsa05144:Malaria	1.96487e-05	5.22094e-05	6	10	KEGG_PATHWAY	IL10, IL6, IFNG, IL1B, IL18, IL12A	56	50	8142	17.4471	0.00302136	8.64543e-05
Disease	hsa05320:Autoimmune thyroid disease	2.62067e-05	6.77006e-05	6	10	KEGG_PATHWAY	IL10, IFNA1, GZMB, HLA-DRB1, IL2, HLA-DQB1	56	53	8142	16.4596	0.00402775	0.000112106
Pathway	hsa04621:NOD-like receptor signaling pathway	2.86834e-05	7.20961e-05	9	15	KEGG_PATHWAY	PYCARD, IL6, IFNA1, IFNB1, IL1B, IL18, TICAM1, RELA, BIRC3	56	184	8142	7.11161	0.00440756	0.000119385
Pathway	hsa04061:Viral protein interaction with cytokine and cytokine receptor	5.26076e-05	0.00012875	7	11.6667	KEGG_PATHWAY	IL10, IL6, XCR1, IL18, IL6R, IL2, TNFRSF1A	56	100	8142	10.1775	0.00806905	0.000213199
Pathway	hsa04514:Cell adhesion molecules	5.80517e-05	0.000138431	8	13.3333	KEGG_PATHWAY	SELPLG, PTPRC, ICAM3, PDCD1LG2, PVR, HLA-DRB1, ICOSLG, HLA-DQB1	56	149	8142	7.80633	0.00890037	0.00022923
Disease	hsa05166:Human T-cell leukemia virus 1 infection	0.000108615	0.00025253	9	15	KEGG_PATHWAY	NRP1, IL6, IL15, FOS, RELA, HLA-DRB1, IL2, TNFRSF1A, HLA-DQB1	56	222	8142	5.89431	0.0165885	0.000418168
Disease	hsa05132:Salmonella infection	0.000239793	0.00054392	9	15	KEGG_PATHWAY	PYCARD, IL6, PTPRC, IL1B, IL18, FOS, RELA, BIRC3, TNFRSF1A	56	249	8142	5.25516	0.0362588	0.000900684
Pathway	hsa04210:Apoptosis	0.000287911	0.000637517	7	11.6667	KEGG_PATHWAY	IL3RA, EIF2AK3, GZMB, FOS, RELA, BIRC3, TNFRSF1A	56	136	8142	7.48346	0.0433758	0.00105567
Disease	hsa05167:Kaposi sarcoma-associated herpesvirus infection	0.000301465	0.000652005	8	13.3333	KEGG_PATHWAY	IL6, IFNA1, IFNB1, FOS, TICAM1, PTGS2, RELA, TNFRSF1A	56	194	8142	5.99558	0.0453711	0.00107966
Pathway	hsa04657:IL-17 signaling pathway	0.000406419	0.000859021	6	10	KEGG_PATHWAY	IL6, IFNG, IL1B, FOS, PTGS2, RELA	56	94	8142	9.2804	0.060682	0.00142247
Disease	hsa05160:Hepatitis C	0.000620681	0.00128021	7	11.6667	KEGG_PATHWAY	IFNG, IFNA1, IFNB1, EIF2AK3, TICAM1, RELA, TNFRSF1A	56	157	8142	6.48248	0.0911857	0.00211992
Pathway	hsa04660:T cell receptor signaling pathway	0.000646988	0.00128021	6	10	KEGG_PATHWAY	IL10, PTPRC, IFNG, FOS, RELA, IL2	56	104	8142	8.38805	0.0948625	0.00211992
Pathway	hsa04064:NF-kappa B signaling pathway	0.000646988	0.00128021	6	10	KEGG_PATHWAY	IL1B, TICAM1, PTGS2, RELA, BIRC3, TNFRSF1A	56	104	8142	8.38805	0.0948625	0.00211992
Disease	hsa05163:Human cytomegalovirus infection	0.00073554	0.00142511	8	13.3333	KEGG_PATHWAY	IL6, IFNA1, IFNB1, IL1B, PTGS2, IL6R, RELA, TNFRSF1A	56	225	8142	5.16952	0.10713	0.00235986
Pathway	hsa04622:RIG-I-like receptor signaling pathway	0.00122807	0.00233082	5	8.33333	KEGG_PATHWAY	IFNA1, IFNB1, IL12B, IL12A, RELA	56	70	8142	10.3852	0.172411	0.00385964
Pathway	hsa04612:Antigen processing and presentation	0.00183584	0.00341465	5	8.33333	KEGG_PATHWAY	CIITA, IFNG, IFI30, HLA-DRB1, HLA-DQB1	56	78	8142	9.32005	0.246464	0.00565437
Disease	hsa05130:Pathogenic Escherichia coli infection	0.00200992	0.00366514	7	11.6667	KEGG_PATHWAY	PYCARD, IL6, IL1B, IL18, FOS, RELA, TNFRSF1A	56	197	8142	5.16624	0.266435	0.00606916
Disease	hsa05418:Fluid shear stress and atherosclerosis	0.0023662	0.00420765	6	10	KEGG_PATHWAY	IL1A, IFNG, IL1B, FOS, RELA, TNFRSF1A	56	139	8142	6.27595	0.305683	0.00696751
Pathway	hsa04151:PI3K-Akt signaling pathway	0.00239791	0.00420765	9	15	KEGG_PATHWAY	IL6, IL4R, IFNA1, IFNB1, FLT3, IL3RA, IL6R, RELA, IL2	56	354	8142	3.69643	0.309073	0.00696751
Disease	hsa05170:Human immunodeficiency virus 1 infection	0.00290517	0.00500335	7	11.6667	KEGG_PATHWAY	BST2, IFNA1, IFNB1, FOS, SAMHD1, RELA, TNFRSF1A	56	212	8142	4.80071	0.361125	0.00828511
Disease	hsa05161:Hepatitis B	0.00457333	0.00773309	6	10	KEGG_PATHWAY	IL6, IFNA1, IFNB1, FOS, TICAM1, RELA	56	162	8142	5.38492	0.50634	0.0128053
Pathway	hsa04066:HIF-1 signaling pathway	0.037047	0.0514235	4	6.66667	KEGG_PATHWAY	IL6, IFNG, IL6R, RELA	56	109	8142	5.33552	0.997013	0.0851528
Disease	hsa05022:Pathways of neurodegeneration - multiple diseases	0.0399032	0.0545735	8	13.3333	KEGG_PATHWAY	IL1A, IL6, XBP1, IL1B, EIF2AK3, PTGS2, RELA, TNFRSF1A	56	476	8142	2.44358	0.99811	0.090369
Pathway	hsa05202:Transcriptional misregulation in cancer	0.0408609	0.0550734	5	8.33333	KEGG_PATHWAY	IL6, FLT3, GZMB, RELA, BIRC3	56	193	8142	3.76665	0.998379	0.0911968
Disease	hsa05169:Epstein-Barr virus infection	0.0113922	0.0189192	6	10	KEGG_PATHWAY	IL6, IFNA1, IFNB1, RELA, HLA-DRB1, HLA-DQB1	56	202	8142	4.3186	0.828723	0.0313286
Disease	hsa05322:Systemic lupus erythematosus	0.013159	0.02147	5	8.33333	KEGG_PATHWAY	IL10, IFNG, TRIM21, HLA-DRB1, HLA-DQB1	56	136	8142	5.34533	0.869963	0.0355524
Disease	hsa05010:Alzheimer disease	0.0141348	0.0226644	8	13.3333	KEGG_PATHWAY	IL1A, IL6, XBP1, IL1B, EIF2AK3, PTGS2, RELA, TNFRSF1A	56	384	8142	3.02902	0.888339	0.0375303
Disease	hsa01523:Antifolate resistance	0.017269	0.0272206	3	5	KEGG_PATHWAY	IL6, IL1B, RELA	56	30	8142	14.5393	0.931618	0.0450749
Disease	hsa05310:Asthma	0.0183808	0.0284903	3	5	KEGG_PATHWAY	IL10, HLA-DRB1, HLA-DQB1	56	31	8142	14.0703	0.942558	0.0471775
Pathway	hsa04145:Phagosome	0.0190637	0.0290643	5	8.33333	KEGG_PATHWAY	SEC61A1, CLEC7A, MRC1, HLA-DRB1, HLA-DQB1	56	152	8142	4.78266	0.948396	0.0481279
Pathway	hsa05235:PD-L1 expression and PD-1 checkpoint pathway in cancer	0.0220115	0.0330172	4	6.66667	KEGG_PATHWAY	IFNG, FOS, TICAM1, RELA	56	89	8142	6.53451	0.967536	0.0546736
Disease	hsa05165:Human papillomavirus infection	0.0234137	0.034563	7	11.6667	KEGG_PATHWAY	NOTCH1, IFNA1, IFNB1, TICAM1, PTGS2, RELA, TNFRSF1A	56	331	8142	3.07477	0.973972	0.0572334
Disease	hsa05131:Shigellosis	0.02503	0.0363717	6	10	KEGG_PATHWAY	PYCARD, IFNB1, IL1B, IL18, RELA, TNFRSF1A	56	247	8142	3.53181	0.979832	0.0602284
Disease	hsa05150:Staphylococcus aureus infection	0.0267976	0.0383412	4	6.66667	KEGG_PATHWAY	IL10, SELPLG, HLA-DRB1, HLA-DQB1	56	96	8142	6.05804	0.984749	0.0634897
Pathway	hsa04933:AGE-RAGE signaling pathway in diabetic complications	0.0297635	0.0419395	4	6.66667	KEGG_PATHWAY	IL1A, IL6, IL1B, RELA	56	100	8142	5.81571	0.990469	0.0694482
